# Supplementary material for: Analysis of medical malpractice liability disputes related to novel antineoplastic drugs and research on risk prevention and control strategies
Source: PLoS One. 2023 Jun 5;18(6):e0286623. doi: 10.1371/journal.pone.0286623 (PMC10241368; doi:10.1371/journal.pone.0286623)
Supplement: S1 Table — (XLSX) [file pone.0286623.s001.xlsx]

## Sheet: Sheet1
S1 Table. Literature retrieval and study characteristics.(XLSX)
Inclusion and exclusion	Name of novel antineo plastic drugs	Case No.				Number of judgements
I	Afatinib	2019-0102-4371				1
I	Apatinib	2016-0107-943				1
I	Apatinib	2018-0191-5874				1
I	Apatinib	2021-0104-6057	2018-0191-1213			2
I	Apatinib	2018-01-6600				1
I	Bevacizumab	2021-0303-520	2021-03-1572			2
I	Bevacizumab	2017-0109-5990				1
I	Bevacizumab	2020-0106-29721				1
I	Bortezomib	2018-0102-12126	2020-01-5554			2
I	Bortezomib	2018-1002-837	2018-10-609			2
I	Bortezomib	2016-0105-2850	2018-01-5586			2
I	Bortezomib	2018-0403-919	2019-04-724			2
I	Bortezomib	2019-0104-13073	2020-01-2945			2
I	Chidamide	2018-1003-369				1
I	Crizotinib	2020-0106-2512				1
I	Crizotinib	2019-0104-6704	2020-01-7189			2
I	Erlotinib	2013-304	2016-01-1141			2
I	Everolimus	2017-0803-363				1
I	Gefitinib	2016-0108-14656				1
I	Gefitinib	2020-1702-8654	2021-17-199			2
I	Gefitinib	2017-0108-11585				1
I	Imatinib	2016-0103-9341				1
I	Imatinib	2019-0102-11248				1
I	Imatinib	2019-0213-12344				1
I	Imatinib	2020-0102-3105	2020-01-8015			2
I	Nimotuzumab	2016-0106-3825	2017-01-6404			2
I	Nimotuzumab	2016-0303-17963				1
I	Nivolumab	2020-0106-17542				1
I	Pazopanib	2020-1003-4045				1
I	Rituximab	2019-0802-1620				1
I	Rituximab	2015-00238	2018-01-4800	2020-0105-2530	2018-0105-678	4
I	Rituximab	2016-0102-26217	2018-02-8314			2
I	Rituximab	2020-0102-17731	2020-02-11030	2021-02-12444		3
I	Rituximab	2021-1302-4848				1
I	Sintilimab	2020-0106-7710				1
I	Sorafenib	2017-0105-1597	2017-01-9500			2
I	Toripalimab	2021-1283-290				1
I	Trastuzumab	2013-2605				1
I	Trastuzumab	2019-0103-4128				1
N	Afatinib	2015-705				1
N	Afatinib	2020-1002-369				1
N	Afatinib	2020-0508-5114				1
N	Alectinib	2020-0502-8593				1
N	Alectinib	2020-0107-7199				1
N	Anlotinib	2019-0203-6669	2021-02-8777			2
N	Anlotinib	2019-0105-14099	2020-01-15429			2
N	Anlotinib	2018-1503-4832				1
N	Anlotinib	2019-0312-2751				1
N	Anlotinib	2019-0903-2732	2020-09-4552			2
N	Anlotinib	2019-15-1366				1
N	Anlotinib	2019-0122-2796				1
N	Anlotinib	2020-1702-11090				1
N	Apatinib	2016-0108-31247	2019-01-2428			2
N	Apatinib	2016-0206-4261				1
N	Apatinib	2017-0102-2908				1
N	Apatinib	2017-0122-4473				1
N	Apatinib	2018-0783-157				1
N	Apatinib	2018-1323-3594				1
N	Apatinib	2018-0403-4217				1
N	Apatinib	2019-1102-201	2020-11-2479			2
N	Apatinib	2020-0102-16266				1
N	Axitinib	2017-0103-3964				1
N	Bevacizumab	2017-0102-4108				1
N	Bevacizumab	2017-0104-2136				1
N	Bevacizumab	2018-1102-1008				1
N	Bevacizumab	2018-08-1609				1
N	Bevacizumab	2019-1703-1877				1
N	Bevacizumab	2019-0112-3286				1
N	Bevacizumab	2021-1502-8975				1
N	Bortezomib	2013-14405	2014-11642			2
N	Bortezomib	2016-1102-231				1
N	Bortezomib	2018-0508-5902				1
N	Bortezomib	2020-0793-671				1
N	Bortezomib	2020-03-7747				1
N	Bortezomib	2018-02-3628				1
N	Camrelizumab	2019-0502-3405				1
N	Cetuximab	2017-0108-46445				1
N	Crizotinib	2016-0791-144				1
N	Crizotinib	2019-0105-68302				1
N	Crizotinib	2021-01-56				1
N	Crizotinib	2021-0111-1163				1
N	Endostatin	2019-0303-1509				1
N	Erlotinib	2019-0108-35326				1
N	Erlotinib	2021-0112-38				1
N	Erlotinib	2018-01-2126	2019-509			2
N	Erlotinib	2013-09062				1
N	Erlotinib	2019-0104-7890				1
N	Everolimus	2014-224				1
N	Gefitinib	2018-0117-7144	2019-01-7418			2
N	Gefitinib	2020-01-6571	2021-4606			2
N	Gefitinib	2020-07-5480				1
N	Gefitinib	2015-0068				1
N	Gefitinib	2016-10-387				1
N	Gefitinib	2018-0108-8698				1
N	Gefitinib	2018-0812-9587				1
N	Gefitinib	2021-03-3284				1
N	Gefitinib	2021-0303-1685				1
N	Gefitinib	2019-0105-67215				1
N	Icotinib	2017-0106-2643	2018-02-4450			2
N	Icotinib	2016-01-9078				1
N	Icotinib	2017-0926-2065				1
N	Icotinib	2021-01-10985				1
N	Imatinib	2015-00916				1
N	Imatinib	2018-1082-3969				1
N	Imatinib	2019-0802-4568				1
N	Imatinib	2020-0102-34849				1
N	Lapatinib	2020-0108-44224				1
N	Lenalidomide	2018-0102-5912				1
N	Lenalidomide	2018-0203-103				1
N	Lenvatinib	2021-1523-847				1
N	Nimotuzumab	2016-0306-12886	2017-03-669			2
N	Nivolumab	2018-0502-1682	2020-0502-510			2
N	Pembrolizumab	2020-0621-2780	2021-06-276			2
N	Pembrolizumab	2021-0405-1260	2021-04-1396			2
N	Pembrolizumab	2020-0282-7533				1
N	Rituximab	2018-0104-2768				1
N	Rituximab	2019-0102-21198	2021-01-1347			2
N	Rituximab	2019-1102-924	2021-11-173			2
N	Rituximab	2015-05779				1
N	Rituximab	2016-0108-33641				1
N	Rituximab	2017-01-10293				1
N	Rituximab	2018-0102-4262				1
N	Rituximab	2018-01-10231	2019-5974	2021-01-2336		3
N	Rituximab	2021-0104-1838				1
N	Sorafenib	2018-1502-463				1
N	Sorafenib	2019-0102-20994				1
N	Sorafenib	2020-0104-2790				1
N	Sunitinib	2015-4959	2017-01-5057			2
N	Sunitinib	2020-0102-11651	2021-01-6692			2
N	Sunitinib	2016-0106-2067				1
N	Thalidomide	2019-01-14648	2020-01-862			2
N	Thalidomide	2012-2416				1
N	Thalidomide	2017-0103-4586				1
N	Thalidomide	2018-0102-16020				1
N	Thalidomide	2021-0203-3080				1
N	Toripalimab	2021-02-4573				1
N	Toripalimab	2020-0722-3772				1
N	Trastuzumab	2017-0611-114	2019-06-225			2
N	Trastuzumab	2015-08846				1
N	Trastuzumab	2015-05771				1
N	Trastuzumab	2015-4122				1
N	Vemurafenib	2019-13-202				1
R	Afinitor	2017-0803-363				1
R	AitanApatinib	2016-0106-3825	2017-01-6404			2
R	AitanApatinib	2020-0102-16266				1
R	AitanApatinib	2018-0403-4217				1
R	AitanApatinib	2017-0102-2908				1
R	AitanApatinib	2016-0108-31247	2019-01-2428			2
R	AitanApatinib	2017-0122-4473				1
R	AitanApatinib	2018-0783-157				1
R	AitanApatinib	2019-1102-201	2020-11-2479			2
R	Alecensa	2020-0502-8593				1
R	Alectinib	2019-0104-6704	2020-01-7189			2
R	Anlotinib	2020-0106-17542				1
R	Apatinib	2016-0106-3825	2017-01-6404			2
R	Apatinib	2020-0106-7710				1
R	Apatinib	2019-0303-1509				1
R	Apatinib	2020-07-5480				1
R	Avastin	2017-0104-2136				1
R	Avastin	2018-1102-1008				1
R	Avastin	2018-08-1609				1
R	Avastin	2017-0102-4108				1
R	Bevacizumab	2019-0104-6704	2020-01-7189			2
R	Bevacizumab	2020-0106-29721				1
R	Bortezomib	2020-0102-34849				1
R	Bortezomib	2013-14405	2014-11642			2
R	Bortezomib	2016-0105-2850	2018-01-5586			2
R	Chidamide	2018-1003-369				1
R	Conmana	2017-0106-2643	2018-02-4450			2
R	Conmana	2016-01-9078				1
R	Conmana	2018-0191-1213	2018-01-6600			2
R	Conmana	2021-01-10985				1
R	Crizotinib	2018-0108-8698				1
R	Dasatinib	2019-0213-12344				1
R	Endostar	2017-0102-2908				1
R	Endostatin	2017-0102-2908				1
R	Endostatin	2017-0108-11585				1
R	Erlotinib	2018-01-2126	2019-509			2
R	Erlotinib	2017-0108-11585				1
R	Everolimus	2013-2605				1
R	Everolimus	2017-0102-2908				1
R	Fukewei	2019-0203-6669	2021-02-8777			2
R	Fukewei	2019-0105-14099	2020-01-15429			2
R	Gefitinib	2018-0117-7144	2019-01-7418			2
R	Gilotrif	2015-705				1
R	Gilotrif	2020-1002-369				1
R	Gleevec	2015-4959	2017-01-5057			2
R	Gleevec	2020-0102-34849				1
R	Gleevec	2019-0102-11248				1
R	Gleevec	2015-00916				1
R	Gleevec	2020-0102-11651	2021-01-6692			2
R	Gleevec	2016-0103-9341				1
R	Herceptin	2013-2605				1
R	Herceptin	2019-0103-4128				1
R	Herceptin	2017-0611-114	2019-06-225			2
R	Herceptin	2015-08846				1
R	Herceptin	2015-05771				1
R	Herceptin	2015-4122				1
R	Herceptin	2020-0108-44224				1
R	Icotinib	2018-0191-1213	2018-01-6600			2
R	Icotinib	2016-0107-943				1
R	Icotinib	2018-0108-8698				1
R	Imatinib	2015-4959	2017-01-5057			2
R	Imatinib	2020-0102-11651	2021-01-6692			2
R	Imatinib	2015-4959				1
R	Inlyta	2017-0103-3964				1
R	Iressa	2019-0104-6704	2020-01-7189			2
R	Iressa	2020-01-6571	2021-4606			2
R	Iressa	2020-07-5480				1
R	Iressa	2019-0105-67215				1
R	Iressa	2015-0068				1
R	Keytruda	2020-0621-2780	2021-06-276			2
R	Keytruda	2021-0405-1260	2021-04-1396			2
R	Keytruda	2020-0282-7533				1
R	Mabthera	2019-0213-12344				1
R	Mabthera	2018-0104-2768				1
R	Mabthera	2020-0102-17731	2020-02-11030	2021-0102-4570		2
R	Mabthera	2020-0102-17731	2020-02-11030	2021-02-12444		3
R	Mabthera	2019-0102-21198	2021-01-1347			2
R	Mabthera	2019-1102-924	2021-11-173			2
R	Mabthera	2016-0102-26217	2018-02-8314			2
R	Mabthera	2017-01-10293				1
R	Mabthera	2021-1302-4848				1
R	Nexavar	2017-0105-1597	2017-01-9500			2
R	Nexavar	2018-1502-463				1
R	Nexavar	2019-0102-20994				1
R	Nexavar	2020-0104-2790				1
R	Nexavar	2018-1502-463				1
R	Nexavar	2019-0102-20994				1
R	Nexavar	2020-0104-2790				1
R	Osimertinib	2019-0104-6704	2020-01-7189			2
R	Osimertinib	2019-0105-67215				1
R	Pertuzumab	2020-0108-44224				1
R	Pyrotinib	2020-0108-44224				1
R	Rituximab	2019-0213-12344				1
R	Rituximab	2018-0104-2768				1
R	Rituximab	2020-0102-34849				1
R	Rituximab	2020-0102-17731	2020-02-11030	2021-0102-4570		2
R	Sintilimab	2020-0106-29721				1
R	Sunitinib	2017-0103-3964				1
R	Sutent	2015-4959	2017-01-5057			2
R	Sutent	2020-0102-11651	2021-01-6692			2
R	Sutent	2016-0106-2067				1
R	Sutent	2016-0106-2067				1
R	TaiXinsheng	2016-0106-3825	2017-01-6404			2
R	TaiXinsheng	2016-0303-17963				1
R	TaiXinsheng	2016-0306-12886	2017-03-669			2
R	Tarceva	2019-0104-6704	2020-01-7189			2
R	Tarceva	2013-09062				1
R	Tarceva	2019-0104-7890				1
R	Teresa	2019-0104-6704	2020-01-7189			2
R	Thalidomide	2016-0105-2850				1
R	Thalidomide	2012-2416				1
R	Thalidomide	2018-0102-5912				1
R	Thalidomide	2016-0105-2850	2018-01-5586			2
R	Thalidomide	2019-01-14648	2020-01-862			2
R	Thalidomide	2012-2416				1
R	Thalidomide	2017-0103-4586				1
R	Thalidomide	2018-0102-16020				1
R	Thalidomide	2021-0203-3080				1
R	Toripalimab	2021-1283-290				1
R	Trastuzumab	2020-0108-44224				1
R	Tuoyi	2021-02-4573				1
R	Tuoyi	2020-0722-3772				1
R	Tuoyi	2021-02-4573				1
R	Tuoyi	2020-0722-3772				1
R	velcade	2018-0203-103				1
R	Velcade	2019-0104-13073	2020-01-2945			2
R	Velcade	2016-0105-2850	2018-01-5586			2
R	Velcade	2013-14405	2014-11642			2
R	Velcade	2016-1102-231				1
R	Vemurafenib	2020-0722-3772				1
R	Vemurafenib	2019-13-202				1
Abbreviations: I, Inclusion; N, Not focused on consequences of novel antineo plastic drugs(NADs); R, Removal of duplicates.
