# Supplementary material for: Analysis of medical malpractice liability disputes related to novel antineoplastic drugs and research on risk prevention and control strategies
Source: PLoS One. 2023 Jun 5;18(6):e0286623. doi: 10.1371/journal.pone.0286623 (PMC10241368; doi:10.1371/journal.pone.0286623)
Supplement: S2 Table — (XLS) [file pone.0286623.s002.xls]

## Sheet: Sheet1
S2 Table. Detailed summary of thirty-nine-cases concerning novel antineoplastic drugs.(XLSX)
Case number	First instance register date/year	Progress of lawsuit	Judgment of second instance	Provinces, autonomous regions and municipalities	Region	Hospital level	Type of identification institution	Gender	Age	Drugs	Disease	Main issues	Type of ADRs	Scores	Grading	MethodNaranjo/RUCAM assessment score	Injury consequence	Responsibility (%)	Compensation ($)	Force of the main reasons identified by identification institution（%）	Autopsy or not	Autopsy results	Appraisal fee ($)	Appraisal fee borne by the medical service provider($)	Appraisal fee borne by the patient($)	Court acceptance fee ($)	Court acceptance fee borne by the medical service provider($)	Court acceptance fee borne by the patient($)	Authorized proxy	Medical errors	Medical technology errors	Errors in the management of NADs related ADRs	Errors in off-label drug use	Errors in condition evaluation during diagnosis and treatment	Errors in molecular target detection	Errors in histopathological diagnosis	Inappropriate treatment of NADs	Medical ethics errors	Errors in insufficient disclosure of informed consent(Communication and notification)	Errors in medical record writing / safekeeping	Does not meet the requirements of the "Basic Standards for Writing Medical Records"	Medical errors
1	2021	First instance	/	Shandong	East China	Three-level hospital(Class A)	Judicial expertise institution	Male	25≤age≤60	Rituximab	Lymphoma	ADRs	Cardiogenic shock (Infusion-related reactions)	6	probable	N	Death	50	76722	Equivalent	/	/	2325	1163	1163	780	684	96	Law firm	1①abc;1②bd;1③ab;4①;8⑨	8	7	0	0	1	0	0	0	0	1	1	9
2	2019	First instance	/	Anhui	East China	Three-level hospital(Class A)	Judicial expertise institution	Male	25≤age≤60	Rituximab	Systemic lupus erythematosus; Fahrenheit macroglobulinemia	ADRs	Acute pulmonary edema	6	probable	N	Death	25	40253	25	Yes	In line with the death of respiratory failure caused by acute pulmonary edema after treatment with rituximab	806	202	605	423	390	33	Law firm	1①gh;3⑤;4①;5①	5	2	0	1	1	1	0	0	0	0	0	5
3	2016	Second instance	Uphold the original judgment	Peking	North China	Three-level hospital(Class A)	Judicial expertise institution	Male	25≤age≤60	Rituximab	Hodgkin's lymphoma	ADRs	Drug-induced lung injury (Interstitial pneumonia)	3	possible	N	Death	25	58607	Secondary	Not	/	2093	1821	271	3941	2948	993	Law firm	1①h;5②;7①e;7②ab;8③	2	1	0	0	0	1	0	3	3	1	1	6
4	2020	Second instance	Uphold the original judgment	Peking	North China	Three-level hospital(Class A)	Judicial expertise institution	Female	age˃75	Rituximab	ANCA associated vasculitis	ADRs	Severe pneumonia	3	possible	N	Death	10	10287	Minor	Not	/	2790	279	2511	778	450	328	Law firm	1②a	1	1	0	0	0	0	0	0	0	0	0	1
5	2009	Retrial and execution process	Amend a judgment	Hunan	Central China	Three-level hospital(Class A)	Judicial expertise institution/Medical association/Judicial expertise institution	Male	25≤age≤60	Rituximab	Non Hodgkin's lymphoma	ADRs	Hepatitis B virus (HBV) reactivation	3	possible	N	Disability(grade 7)	90	96,889*	major	Not	/	2023	1821	202	2328	2172	155	Law firm	1①bcg;3④ ;7①ae	4	3	0	1	0	0	0	2	2	0	0	6
6	2020	Second instance	Uphold the original judgment	Hunan	Central China	Three-level hospital(Class A)	Judicial expertise institution	Male	25≤age≤60	Imatinib	Gastric stromal tumor	ADRs	Hepatitis B virus (HBV) reactivation	6	probable	N	Death	25	44581	Minor	Not	/	1972	493	1479	651	496	155	Law firm	1①bcde	4	4	0	0	0	0	0	0	0	0	0	4
7	2019	First instance	/	Jiangsu	East China	Three-level hospital(Class A)	Medical association	Female	25≤age≤60	Imatinib	Acute lymphoblastic leukemia(Ph+)	DDAT	/	/	/	/	Death	10	23435	Minor	Not	/	1705	1535	171	305	277	28	Law firm	6①a	1	0	0	0	0	0	1	0	0	0	0	1
8	2016	First instance	/	Heilongjiang	Northeast China	Three-level hospital(Class A)	Judicial expertise institution/Judicial expertise institution	Male	60<age≤75	Imatinib	Gastrointestinal stromal tumor with low malignant potential	DDAT	/	/	/	/	Disability(grade 7)	70	43821	60 to 80	/	/	1355	948	406	1661	873	788	Law firm	6①b;7①ac	1	0	0	0	0	0	1	2	2	0	0	3
9	2019	First instance	/	Peking	North China	Three-level hospital(Class A)	Judicial expertise institution	Female	25≤age≤60	Imatinib	Mesenchymal tumors with low malignant potential	MAM	/	/	/	/	Disability(grade 7)	15	21841	Minor	/	/	2999	450	2549	721	492	229	Law firm	4①;4②a;5③	3	0	0	0	2	1	0	0	0	0	0	3
10	2017	Second instance	Uphold the original judgment	Hunan	Central China	Three-level hospital(Class A)	Medical association/Medical association	Male	Unmentioned	Sorafenib	Renal malignant tumor	ADRs	Drug-induced liver injury	U	/	/	Expenses	20	870	Secondary	/		98	20	78	201	100	100	Law firm	1②c;1③c;7①ce;8①;8②	2	2	0	0	0	0	0	2	2	2	2	6
11	2019	First instance	/	Chekiang	East China	Three-level hospital(Class A)	Medical association	Male	age˃75	Afatinib	Lung adenocarcinoma	ADRs	Drug-induced liver injury	6	probable	R	Death	15	10587	Minor	Not	/	1240	109	1132	534	84	450	Law firm	1③d	1	1	0	0	0	0	0	0	0	0	0	1
12	2021	First instance	/	Jiangsu	East China	Three-level hospital(Class B)	Medical association	Male	age˃75	Toripalimab	Esophageal cancer and lung cancer	ADRs	Immunotherapy related side effects	3	possible	N	Death	10	5869	Minor	Not	/	1550	155	1395	152	15	137	Law firm	1①g;1②d;7⑧	2	2	0	0	0	0	0	1	1	0	0	3
13	2020	First instance	/	Peking	North China	Two-level hospital	Judicial expertise institution	Male	25≤age≤60	Nivolumab	Lung cancer	ADRs	Sudden cardiac death	3	possible	N	Death	15	53388	Minor to secondary	Not	/	2325	349	1976	2753	425	2329	Immediate family	1②c;7⑤	1	1	0	0	0	0	0	1	1	0	0	2
14	2016	Retrial and execution process	Uphold the original judgment	Hunan	Central China	Three-level hospital(Class A)	Medical association	Male	age˃75	Bortezomib	Multiple myeloma	ADRs	Transient acute ADRs (blood pressure decline, thrombocytopenia)/Peripheral neuropathy	2023-06-03	Probable/possible	N	Disability	60	75582	The excessive injection of bortezomib by the doctor has the main causal relationship with the patient's short-term acute adverse reactions, and has no causal relationship with other consequences.	/	/	233	140	93	5103	3846	1257	Immediate family	2①	1	0	1	0	0	0	0	0	0	0	0	1
15	2018	Second instance	Uphold the original judgment	GuangXi	South China	Three-level hospital(Class A)	Judicial expertise institution	Male	60<age≤75	Bortezomib	Multiple myeloma	ADRs	Acute lung injury (ALI)/Acute respiratory distress syndrome (ARDS)	6	probable	N	Death	65	52100	50 to 75	Yes	After multiple myeloma complicated with infection, secondary diffuse alveolar injury of both lungs, DIC caused multiple organ failure and death.	4301	3082	1219	2132	1883	249	Law firm	1①g;1②c;1③e;2①;7①bdf;7④;8③	4	3	1	0	0	0	0	4	4	1	1	9
16	2018	Retrial and execution process	Amend a judgment	Hunan	Central China	Three-level hospital(Class A)	Judicial expertise institution	Male	25≤age≤60	Bortezomib	Multiple myeloma	ADRs	Severe pneumonia, ARDS	3	possible	N	Death	40	73761	Secondary	Not	/	2372	949	1423	1947	1903	43	Law firm	1①i;1②a;1③i;7①g;8⑧	3	3	0	0	0	0	0	1	1	1	1	5
17	2018	Second instance	Amend a judgment	Anhui	East China	Three-level hospital(Class A)	Medical association	Female	60<age≤75	Bortezomib	Multiple myeloma	ADRs	Cardiac failure	3	possible	N	Death	20	12500	10 to 20	Not	/	1240	465	775	2159	202	1958	Immediate family	1③h;2②	2	1	1	0	0	0	0	0	0	0	0	2
18	2019	Retrial and execution process	Uphold the original judgment	Kwangtung	South China	Three-level hospital(Class A)	/	Male	60<age≤75	Bortezomib	Multiple myeloma	ADRs	Cardiac failure	2	possible	N	Death	U	12400	No cause of death identification, lack of identification basis, difficult to make accurate evaluation, and will not be accepted.	Not	No cause of death identification, lack of identification basis, difficult to make accurate evaluation, and will not be accepted.	1240	124	1116	1891	124	1767	Immediate family	1②a;7⑥	1	1	0	0	0	0	0	1	1	0	0	2
19	2016	First instance	/	Shanxi	North China	Three-level hospital(Class A)	Judicial expertise institution	Male	Unmentioned	Apatinib	Lung squamous cell carcinoma	ADRs	Massive hemoptysis	6	probable	N	Death	20	15954	20	Not	/	2325	465	1860	841	324	517	Immediate family	1③f;2③a;7④	2	1	1	0	0	0	0	1	1	0	0	3
20	2018	Second instance	Uphold the original judgment	Chekiang	East China	Three-level hospital(Class A)	Medical association	Male	25≤age≤60	Apatinib	Lung adenocarcinoma	ADRs	Massive hemoptysis	3	possible	N	Death	30	61249	Secondary	Not	/	1240	775	465	749	505	244	Law firm	7①f;8③;8④	0	0	0	0	0	0	0	1	1	2	2	3
21	2018	First instance	/	Anhui	East China	Three-level hospital(Class A)	Judicial expertise institution	Male	25≤age≤60	Apatinib	Gastric cancer	ADRs	Gastrointestinal bleeding	3	possible	N	Death	15	18847	Less than 10	Not	/	1550	233	1318	576	415	161	Law firm	1③f;2③b;7⑤;8③	2	1	1	0	0	0	0	1	1	1	1	4
22	2021	First instance	/	Anhui	East China	Three-level hospital(Class A)	Judicial expertise institution	Female	25≤age≤60	Apatinib	Cervical cancer	ADRs	Gastrointestinal bleeding	3	possible	N	Death	35	51476	30 to 40	Not	/	2999	1000	2000	1222	905	318	Law firm	1③g;2③a;5①	3	1	1	0	0	1	0	0	0	0	0	3
23	2021	Retrial and execution process	Uphold the original judgment	Shandong	East China	Two-level hospital	Judicial expertise institution	Male	25≤age≤60	Bevacizumab	Brain glioma	ADRs	Gastrointestinal bleeding	6	probable	N	Death	60	87874	Equivalent	Not	/	2325	1395	930	2390	2072	319	Law firm	1①f;1③bce;2③a;3④;6①e;8⑨	7	4	1	1	0	0	1	0	0	1	1	8
24	2020	First instance	/	Shandong	East China	Three-level hospital(Class A)	Judicial expertise institution	Female	25≤age≤60	Bevacizumab	Liver cancer	ADRs	Gastrointestinal bleeding	3	possible	N	Death	10	20540	Minor	Not	/	4650	465	4185	2727	2150	577	Law firm	1①g;2③a;7①f;7④;7⑦;8④	2	1	1	0	0	0	0	3	3	1	1	6
25	2017	First instance	/	Shanghai	East China	Three-level hospital(Class A)	Medical association	Male	25≤age≤60	Bevacizumab	Diffuse astrocytoma	II	/	/	/	/	Disability(grade 5)	30	43214	Secondary	/	/	1364	1240	124	573	418	155	Law firm	2③a;7④	1	0	1	0	0	0	0	1	1	0	0	2
26	2020	First instance	/	Jiangsu	East China	Three-level hospital(Class A)	Judicial expertise institution	Male	age˃75	Crizotinib	Lung cancer	ADRs	Pulmonary embolism	3	possible	N	Death	0	1550	There is no causal relationship between medical errors and patient injury.	Not	/	2046	496	1550	208	0	208	Law firm	3④;7①e	1	0	0	1	0	0	0	1	1	0	0	2
27	2019	Second instance	Uphold the original judgment	Hunan	Central China	Three-level hospital(Class A)	Judicial expertise institution	Female	60<age≤75	Crizotinib	Primary bronchial lung cancer	II	/	/	/	/	Death/Expenses	60	25446	There is a causal relationship between medical errors and the cost of targeted drug treatment.	Not	/	2325	2015	310	325	233	92	Law firm	3④;4②b	2	0	0	1	1	0	0	0	0	0	0	2
28	2020	First instance	/	Shandong	East China	Three-level hospital(Class A)	Judicial expertise institution	Male	age˃75	Pezopanib	Carcinoma of renal pelvis	II	/	/	/	/	Death	70	10000	Major	Not	/	1795	1485	310	163	109	54	Law firm	2③a;7④	1	0	1	0	0	0	0	1	1	0	0	2
29	2018	First instance	/	Hebei	North China	Three-level hospital(Class A)	Judicial expertise institution	Female	60<age≤75	Chidamide	Non Hodgkin lymphoma	MAM	/	/	/	/	Death	10	7750	Minor	Not	/	1240	1085	155	84	84	0	Law firm	6③	1	0	0	0	0	0	1	0	0	0	0	1
30	2016	First instance	/	Peking	North China	Three-level hospital(Class A)	Judicial expertise institution	Male	60<age≤75	Gefitinib	Undifferentiated large cell lung cancer	II	/	/	/	/	Death	0	0	The injury consequence of the patient is caused by the outcome of the disease and has no clear correlation with the errors.	Not	/	1860	1705	155	2393	0	2393	Law firm	1③c;2③a;3③;8⑤;8⑦	3	1	1	1	0	0	0	0	0	2	2	5
31	2017	First instance	/	Shandong	East China	Three-level hospital(Class A)	Judicial expertise institution	Male	25≤age≤60	Gefitinib	Lung cancer	II	/	/	/	/	Death	5	8957	Minor	Not	/	5317	233	5084	399	208	191	Law firm	3⑤;6②;7①f;7③;8③;8⑥	2	0	0	1	0	0	1	2	2	2	2	6
32	2020	Second instance	Uphold the original judgment	Anhui	East China	Three-level hospital(Class A)	Judicial expertise institution	Male	age˃75	Gefitinib	Lung cancer	II	/	/	/	/	Death	10	6227	Minor	Not	/	2000	200	1800	585	43	542	Law firm	4①	1	0	0	0	1	0	0	0	0	0	0	1
33	2016	Second instance	Uphold the original judgment	Hubei	Central China	Three-level hospital(Class A)	Judicial expertise institution	Female	25≤age≤60	Nimotuzumab	Nasopharyngeal carcinoma	II	/	/	/	/	Death/Expenses	35	26166	There is a causal relationship between medical errors and the cost of targeted drug treatment, and the medical party bears secondary responsibility.	Not	/	3100	2790	310	267	267	0	Recommended by the community neighborhood committee	4①;3① ;7①adef	2	0	0	1	1	0	0	4	4	0	0	6
34	2016	First instance	/	Kwangtung	South China	Three-level hospital(Class A)	Judicial expertise institution	Male	25≤age≤60	Nimotuzumab	Nasopharyngeal carcinoma	MAM	/	/	/	/	Expenses	80	30243	0.8	/	/	2790	2232	558	485	388	97	Law firm	5①	1	0	0	0	0	1	0	0	0	0	0	1
35	2019	First instance	/	Henan	Central China	Three-level hospital(Class A)	Judicial expertise institution	Female	25≤age≤60	Trastuzumab	Breast cancer（cT1N0M0）	MAM	/	/	/	/	Expenses	70	13248	major	/	/	2480	1736	744	809	285	524	Law firm	2③;3①;3②;4②c;8④	4	0	1	2	1	0	0	0	0	1	1	5
36	2013	First instance	/	Sichuan	Southwest China	Three-level hospital(Class A)	Judicial expertise institution	Female	25≤age≤60	Trastuzumab	Breast cancer	DDAT	/	/	/	/	Death	15	13299	15	Not	/	253	38	215	173	109	64	Law firm	6①c;7①c	1	0	0	0	0	0	1	1	1	0	0	2
37	2013	Second instance	Uphold the original judgment	Chekiang	East China	Three-level hospital(Class A)	Judicial expertise institution	Female	25≤age≤60	Erlotinib	Hodgkin lymphoma	MAM	/	/	/	/	Expenses	100	97301	40	/	/	1240	775	465	3997	2706	1291	Law firm	4①;5①	2	0	0	0	1	1	0	0	0	0	0	2
38	2017	First instance	/	Kwangtung	South China	Three-level hospital(Class A)	Judicial expertise institution	Female	25≤age≤60	Everolimus	Breast cancer	MAM	/	/	/	/	Death	50	92959	Equivalent	Not	/	3533	2095	1438	2155	1271	883	Law firm	5③;6①d	2	0	0	0	0	1	1	0	0	0	0	2
39	2020	First instance	/	Peking	North China	Three-level hospital(Class A)	Judicial expertise institution	Female	25≤age≤60	Sintilimab	Liver cancer	MAM	/	/	/	/	Expenses	20	3168	Minor to secondary	/	/	2325	465	1860	739	48	691	Immediate family	5①	1	0	0	0	0	1	0	0	0	0	0	1
																															87	41	12	10	9	8	7	33	33	16	16	136
